# Supplementary material for: Complete Genome of an Alkali‐Resistant Rhizobium anhuiense Symbiont of Pea Reveals Species‐Specific Plasmid Fusion and Genomic Plasticity
Source: Environ Microbiol Rep. 2026 May 25;18(3):e70366. doi: 10.1111/1758-2229.70366 (PMC13240570; doi:10.1111/1758-2229.70366)
Supplement: Supplementary file 2 — Table S1: Summary statistics of PacBio long reads from strain Xianghu001. Table S2: Read length distribution of PacBio long reads from strain Xianghu001. Table S3: Summary statistics of Illumina short reads from strain Xianghu001. Table S4: GC content and length statistics of the Xianghu001 genome assembly. Table S5: BUSCO assessment of the Xianghu001 genome assembly. Table S6: CheckM assessment of the Xianghu001 genome assembly. Table S7: Genome coverage analysis of the Xianghu001 genome assembly. Table S8: Summary statistics of repeat elements in the Xianghu001 genome assembly. Table S9: Genome accession information for samples used in phylogenetic analysis. Table S10: Insertion sequences identified in the Xianghu001 genome assembly. Table S11: Root length, SPAD value and dry weight of pea plants under control and Xianghu001 inoculation treatments. Table S12: Total nitrogen accumulation in pea plants under control and Xianghu001 inoculation treatments. Table S13: IAA production by strain Xianghu001. Table S14: OD600 values of strain Xianghu001 under different NaCl concentrations. Table S15: OD600 values of strain Xianghu001 under different pH conditions. [file EMI4-18-e70366-s002.xlsx]

## Sheet: Supplementary Table 1
Supplementary Table 1. Summary statistics of PacBio long reads from strain Xianghu001
Total Reads No.	Total Bases (bp)	Largest (bp)	Average Len (bp)	N50 (bp)
73436	897688029	35775	12224.1	12832

## Sheet: Supplementary Table 2
Supplementary Table 2. Read length distribution of PacBio long reads from strain Xianghu001
Len	num	total_len
1000	0	897.688
1100	1	897.687
1200	1	897.687
1300	1	897.687
1400	1	897.687
1500	1	897.687
1600	1	897.687
1700	1	897.687
1800	1	897.687
1900	1	897.687
2000	1	897.687
2100	1	897.687
2200	1	897.687
2300	1	897.687
2400	2	897.685
2500	2	897.685
2600	3	897.682
2700	3	897.682
2800	3	897.682
2900	3	897.682
3000	3	897.682
3100	3	897.682
3200	4	897.679
3300	4	897.679
3400	4	897.679
3500	4	897.679
3600	5	897.675
3700	5	897.675
3800	5	897.675
3900	5	897.675
4000	5	897.675
4100	7	897.667
4200	8	897.663
4300	8	897.663
4400	9	897.659
4500	9	897.659
4600	9	897.659
4700	10	897.654
4800	11	897.649
4900	12	897.644
5000	12	897.644
5100	13	897.639
5200	13	897.639
5300	14	897.634
5400	15	897.629
5500	20	897.602
5600	25	897.574
5700	42	897.478
5800	71	897.311
5900	107	897.1
6000	158	896.796
6100	228	896.372
6200	329	895.751
6300	451	894.988
6400	617	893.934
6500	795	892.786
6600	1016	891.337
6700	1230	889.913
6800	1492	888.145
6900	1811	885.96
7000	2162	883.52
7100	2544	880.827
7200	3010	877.495
7300	3489	874.021
7400	4025	870.079
7500	4535	866.28
7600	5091	862.082
7700	5645	857.844
7800	6214	853.432
7900	6781	848.981
8000	7369	844.307
8100	8009	839.154
8200	8613	834.231
8300	9272	828.793
8400	9937	823.24
8500	10635	817.341
8600	11313	811.543
8700	11983	805.748
8800	12651	799.901
8900	13338	793.82
9000	14062	787.339
9100	14759	781.031
9200	15486	774.379
9300	16255	767.264
9400	17054	759.794
9500	17861	752.168
9600	18649	744.642
9700	19496	736.468
9800	20298	728.649
9900	21140	720.356
10000	21981	711.988
10100	22789	703.866
10200	23629	695.339
10300	24426	687.171
10400	25294	678.186
10500	26154	669.198
10600	27030	659.955
10700	27867	651.041
10800	28737	641.688
10900	29582	632.519
11000	30463	622.872
11100	31330	613.29
11200	32244	603.097
11300	33085	593.636
11400	33912	584.25
11500	34740	574.769
11600	35546	565.458
11700	36395	555.567
11800	37223	545.839
11900	38005	536.572
12000	38829	526.725
12100	39591	517.543
12200	40371	508.067
12300	41148	498.547
12400	41910	489.137
12500	42691	479.414
12600	43422	470.24
12700	44167	460.816
12800	44874	451.801
12900	45629	442.097
13000	46338	432.916
13100	47044	423.702
13200	47736	414.602
13300	48417	405.577
13400	49056	397.047
13500	49726	388.035
13600	50391	379.024
13700	51002	370.684
13800	51608	362.35
13900	52227	353.777
14000	52853	345.043
14100	53458	336.543
14200	54020	328.591
14300	54582	320.582
14400	55108	313.034
14500	55653	305.158
14600	56177	297.533
14700	56701	289.856
14800	57203	282.451
14900	57694	275.161
15000	58163	268.149
15100	58660	260.67
15200	59133	253.502
15300	59551	247.126
15400	59973	240.649
15500	60407	233.943
15600	60837	227.257
15700	61250	220.794
15800	61646	214.556
15900	62024	208.564
16000	62418	202.28
16100	62795	196.23
16200	63153	190.448
16300	63532	184.289
16400	63921	177.928
16500	64238	172.712
16600	64568	167.25
16700	64895	161.806
16800	65194	156.798
16900	65516	151.371
17000	65828	146.083
17100	66103	141.393
17200	66392	136.436
17300	66651	131.968
17400	66921	127.283
17500	67183	122.711
17600	67453	117.972
17700	67693	113.736
17800	67913	109.831
17900	68132	105.922
18000	68346	102.08
18100	68561	98.1994
18200	68763	94.5331
18300	68942	91.2661
18400	69168	87.1194
18500	69331	84.1122
18600	69521	80.5876
18700	69678	77.6598
18800	69834	74.7343
18900	69996	71.6803
19000	70141	68.9323
19100	70274	66.3994
19200	70409	63.8144
19300	70550	61.1002
19400	70675	58.681
19500	70795	56.3469
19600	70914	54.021
19700	71039	51.5649
19800	71154	49.2935
19900	71243	47.5269
20000	71361	45.1726
20100	71474	42.9074
20200	71576	40.8516
20300	71667	39.0088
20400	71763	37.0549
20500	71844	35.3988
20600	71915	33.9396
20700	71993	32.329
20800	72059	30.9597
20900	72127	29.542
21000	72203	27.9499
21100	72270	26.5394
21200	72349	24.8689
21300	72408	23.6154
21400	72468	22.3344
21500	72513	21.3694
21600	72567	20.2054
21700	72613	19.2098
21800	72662	18.144
21900	72702	17.2705
22000	72736	16.5243
22100	72785	15.4441
22200	72823	14.6028
22300	72857	13.8464
22400	72888	13.1534
22500	72923	12.3675
22600	72952	11.7136
22700	72982	11.034
22800	73001	10.6017
22900	73023	10.0991
23000	73042	9.66278
23100	73063	9.17874
23200	73083	8.71564
23300	73098	8.36679
23400	73115	7.96983
23500	73142	7.3368
23600	73159	6.93659
23700	73181	6.4162
23800	73192	6.15492
23900	73213	5.65443
24000	73227	5.31907
24100	73236	5.10267
24200	73255	4.6441
24300	73268	4.32906
24400	73280	4.03681
24500	73293	3.71894
24600	73303	3.47335
24700	73308	3.34999
24800	73318	3.10254
24900	73325	2.92851
25000	73332	2.75386
25100	73339	2.57853
25200	73347	2.37729
25300	73352	2.25103
25400	73354	2.20032
25500	73358	2.09845
25600	73361	2.02167
25700	73366	1.89336
25800	73375	1.66151
25900	73377	1.60978
26000	73382	1.48
26100	73389	1.29763
26200	73392	1.21909
26300	73397	1.08776
26400	73399	1.03502
26500	73403	0.929331
26600	73405	0.876183
26700	73406	0.849559
26800	73409	0.769273
26900	73411	0.715509
27000	73413	0.661624
27100	73416	0.580428
27200	73417	0.553269
27300	73418	0.526016
27400	73420	0.471367
27500	73421	0.443874
27600	73421	0.443874
27700	73421	0.443874
27800	73421	0.443874
27900	73422	0.416064
28000	73423	0.388126
28100	73423	0.388126
28200	73423	0.388126
28300	73427	0.275057
28400	73427	0.275057
28500	73428	0.246648
28600	73428	0.246648
28700	73429	0.21802
28800	73430	0.189309
28900	73431	0.160438
29000	73432	0.131488
29100	73432	0.131488
29200	73432	0.131488
29300	73432	0.131488
29400	73432	0.131488
29500	73432	0.131488
29600	73432	0.131488
29700	73433	0.10183
29800	73433	0.10183
29900	73433	0.10183
30000	73433	0.10183
30100	73433	0.10183
30200	73433	0.10183
30300	73433	0.10183
30400	73433	0.10183
30500	73433	0.10183
30600	73433	0.10183
30700	73433	0.10183
30800	73433	0.10183
30900	73433	0.10183
31000	73433	0.10183
31100	73433	0.10183
31200	73433	0.10183
31300	73433	0.10183
31400	73433	0.10183
31500	73433	0.10183
31600	73433	0.10183
31700	73433	0.10183
31800	73433	0.10183
31900	73433	0.10183
32000	73433	0.10183
32100	73433	0.10183
32200	73433	0.10183
32300	73433	0.10183
32400	73433	0.10183
32500	73433	0.10183
32600	73433	0.10183
32700	73433	0.10183
32800	73433	0.10183
32900	73433	0.10183
33000	73434	0.068908
33100	73434	0.068908
33200	73435	0.035775
33300	73435	0.035775
33400	73435	0.035775
33500	73435	0.035775
33600	73435	0.035775
33700	73435	0.035775
33800	73435	0.035775
33900	73435	0.035775
34000	73435	0.035775
34100	73435	0.035775
34200	73435	0.035775
34300	73435	0.035775
34400	73435	0.035775
34500	73435	0.035775
34600	73435	0.035775
34700	73435	0.035775
34800	73435	0.035775
34900	73435	0.035775
35000	73435	0.035775
35100	73435	0.035775
35200	73435	0.035775
35300	73435	0.035775
35400	73435	0.035775
35500	73435	0.035775
35600	73435	0.035775

## Sheet: Supplementary Table 3
Supplementary Table 3. Summary statistics of Illumina short reads from strain Xianghu001
Sample	Insert length(bp)	Read Len	Raw data pair reads(#)	Raw data total bases(bp)	Raw data Q20(%)	Raw data Q30(%)	Clean data pair reads(#)	Clean data total bases(bp)	Clean data Q20(%)	Clean data Q30(%)
Xianghu001	476	151	8846108	1335762308	0.975074	0.927991	8411866	1267797053	0.978741	0.934424

## Sheet: Supplementary Table 4
Supplementary Table 4. GC content and length statistics of the Xianghu001 genome assembly
Name	Length (bp)	GC content (%)	Base content (%)
Chromosome1	4767899	61.3614	A:924614;T:917634;G:1444861;C:1480790
megaplasmid	1341026	61.0564	A:260137;T:262107;G:412190;C:406592
PlasmidA	765455	60.8374	A:149025;T:150747;G:235472;C:230211
PlasmidB	225064	57.5001	A:47643;T:48009;G:64379;C:65033
PlasmidC	134800	58.2656	A:27882;T:28376;G:39315;C:39227
PlasmidD	127446	56.9017	A:27452;T:27475;G:36337;C:36182

## Sheet: Supplementary Table 5
Supplementary Table 5. BUSCO assessment of the Xianghu001 genome assembly
Comeplete(%)	Complete Duplicated(%)	Fragmented(%)	Missing(%)	Complete single-copy(%)
100	1.6	0	0	98.4

## Sheet: Supplementary Table 6
Supplementary Table 6. CheckM assessment of the Xianghu001 genome assembly
Completeness	Contamination	Strain heterogeneity
100	0.25	0

## Sheet: Supplementary Table 7
Supplementary Table 7. Genome coverage analysis of the Xianghu001 genome assembly
Sample Name	Genome Size (bp)	Coverage(%) base on K-mer Analysis	Coverage(%) base on Reads Mapping
Xianghu001	7361690	90.9099	100

## Sheet: Supplementary Table 8
Supplementary Table 8. Summary statistics of repeat elements in the Xianghu001 genome assembly
Sample Name	DNA Transposon No.	LINE No.	LTR No.	SINE No.	Uclassified No.	Total Len (bp)	In Genome (%)
Xianghu001	6	33	0	17	0	4287	0.06

## Sheet: Supplementary Table 9
Supplementary Table 9. Genome accession information for samples used in phylogenetic analysis
Original name	GenBank ID	RefSeq ID
Agrobacterium cucumeris	GCA_030036535.1	GCF_030036535.1
Agrobacterium fabrum str. C58	GCA_000092025.1	GCF_000092025.1
Agrobacterium larrymoorei	GCA_005144425.2	GCF_005144425.2
Agrobacterium leguminum	GCA_005144435.2	GCF_005144435.2
Agrobacterium pusense	GCA_013285525.1	GCF_013285525.1
Agrobacterium tumefaciens	GCA_013318015.2	GCF_013318015.2
Agrobacterium vaccinii	GCA_021310995.1	GCF_021310995.1
Mesorhizobium japonicum R7A	GCA_012913625.1
Rhizobium acidisoli	GCA_002531755.2	GCF_002531755.2
Rhizobium anhuiense bv. trifolii	GCA_024346605.1	GCF_024346605.1
Rhizobium bangladeshense	GCA_017357245.1	GCF_017357245.1
Rhizobium binae	GCA_017357225.1	GCF_017357225.1
Rhizobium brockwellii	GCA_000769405.2	GCF_000769405.2
Rhizobium cremeum	GCA_047553425.1	GCF_047553425.1
Rhizobium daejeonense	GCA_010450895.1	GCF_010450895.1
Rhizobium esperanzae	GCA_001664265.1	GCF_001664265.1
Rhizobium etli CFN 42	GCA_000092045.1	GCF_000092045.1
Rhizobium gallicum bv. gallicum R602sp	GCA_000816845.1	GCF_000816845.1
Rhizobium hidalgonense	GCA_005862185.2	GCF_005862185.2
Rhizobium indicum	GCA_005862305.2	GCF_005862305.2
Rhizobium indigoferae	GCA_034554815.1	GCF_034554815.1
Rhizobium jaguaris	GCA_003627755.1	GCF_003627755.1
Rhizobium johnstonii 3841	GCA_000009265.1	GCF_000009265.1
Rhizobium leguminosarum bv viciae 3841	GCA_000009265.1
Rhizobium lentis	GCA_017352135.1	GCF_017352135.1
Rhizobium oryzihabitans	GCA_010669145.1	GCF_010669145.1
Rhizobium phaseoli	GCA_001664385.1	GCF_001664385.1
Rhizobium rhizogenes	GCA_016864595.1	GCF_016864595.1
Rhizobium rhizoryzae	GCA_011046895.1	GCF_011046895.1
Rhizobium rhododendri	GCA_007000325.2	GCF_007000325.2
Rhizobium ruizarguesonis	GCA_017357285.1	GCF_017357285.1
Rhizobium sophoriradicis	GCA_025200795.1	GCF_025200795.1
Rhizobium sullae	GCA_025200715.1	GCF_025200715.1
Rhizobium tropici CIAT 899	GCA_000330885.1	GCF_000330885.1
Rhizobium tumorigenes	GCA_003240565.2	GCF_003240565.2
Sinorhizobium alkalisoli	GCA_008932245.1	GCF_008932245.1
Sinorhizobium americanum	GCA_001889105.1	GCF_001889105.1
Sinorhizobium chiapasense	GCA_036488675.1	GCF_036488675.1
Sinorhizobium fredii CCBAU 25509	GCA_003177055.1	GCF_003177055.1
Sinorhizobium garamanticum	GCA_029892065.1	GCF_029892065.1
Sinorhizobium kummerowiae	GCA_030064585.1	GCF_030064585.1
Sinorhizobium meliloti	GCA_037023865.1	GCF_037023865.1
Sinorhizobium mexicanum	GCA_013488225.1	GCF_013488225.1
Sinorhizobium numidicum	GCA_029892045.1	GCF_029892045.1
Sinorhizobium sojae CCBAU 05684	GCA_002288525.1	GCF_002288525.1
Sinorhizobium terangae	GCA_029714365.1	GCF_029714365.1

## Sheet: Supplementary Table 10
Supplementary Table 10. Insertion sequences identified in the Xianghu001 genome assembly
IS_ID	Location	Start	End	Strand	Family	Cluster	IRL	IRR
IS_14	Megaplasmid	726937	728205	+	IS3	IS407_IS3	726937..726975	728168..728205
IS_5	Megaplasmid	284495	285612	+	IS30	unknown_IS30	284495..284523	285585..285612

[truncated: 5 more sheets: Supplementary Table 11, Supplementary Table 12, Supplementary Table 13, Supplementary Table 14, Supplementary Table 15]
